# Supplementary material for: Total Flavonoids from Snow Chrysanthemum Exert Synergistic Vascular and Neuroprotective Effects in Hypertensive Vascular Dementia Rats
Source: Pharmaceuticals (Basel). 2026 Apr 29;19(5):700. doi: 10.3390/ph19050700 (PMC13210286; doi:10.3390/ph19050700)
Supplement: Supplementary file 1 [file pharmaceuticals-19-00700-s001.zip]

Archive with 1 entries (1 files):
- pharmaceuticals-4265655-supplementary.pdf
